# Supplementary material for: Amino Acid Transporters in Plants: Identification and Function
Source: Plants (Basel). 2020 Jul 31;9(8):972. doi: 10.3390/plants9080972 (PMC7466100; doi:10.3390/plants9080972)
Supplement: Supplementary file 1 [file plants-09-00972-s001.zip]

Archive with 3 entries (2 files):
- Supplementary File/Supplemental Figure S1.docx
- Supplementary File/Supplemental Table S1.xlsx
- Supplementary File/
