# Supplementary material for: Amino Acid Transporters in Plants: Identification and Function
Source: Plants (Basel). 2020 Jul 31;9(8):972. doi: 10.3390/plants9080972 (PMC7466100; doi:10.3390/plants9080972)
Supplement: Supplementary file 1 [file plants-09-00972-s001.zip › Supplementary File/Supplemental Table S1.xlsx]

## Sheet: Sheet1
Supplemental Table S1. References about the roles of the amino acid transporters mentioned in the Figure 1
		Function	Gene	References
		Root uptake and export	AAP1	[45, 48-49]
			AAP3	[53]
			AAP5	[50-51]
			LHT1	[54-57]
			ProT2	[47, 62-65]
			UMAMIT14	[8]
			UMAMIT18	[8]
		Xylem–phloem transfer	AAP2	[71]
			AAP6	[70]
		Intracellular transport	CAT2	[72, 73]
			CAT4	[72]
			CAT8	[74]
			SlCAT9	[75]
			AtVAT3	[78]
			mBCA	[38]
			Dit2.1	[37]
		Phloem loading	AAP1	[19, 84]
			AAP2	[2]
			AAP3	[2, 83]
			AAP4	[19, 82, 84]
			AAP5	[19]
			AAP8	[84]
			CAT1	[12]
			CAT6	[2, 12, 87]
			CAT9	[2, 12, 73]
			ProT1	[2, 65]
		Fower development	LHT2	[95, 97]
			LHT4	[95]
			LHT5	[95]
			LHT6	[95]
			LeProT1	[20]
			SlCAT2	[12]
		Seed unloading	AAP1	[102]
			AAP8	[103]
			UMAMIT11	[100]
			UMAMIT14	[100]
			UMAMIT25	[101]
			UMAMIT29	[100]
